# Supplementary material for: Anti-Inflammatory Effect of Chestnut Honey and Cabbage Mixtures Alleviates Gastric Mucosal Damage
Source: Nutrients. 2024 Jan 29;16(3):389. doi: 10.3390/nu16030389 (PMC10857084; doi:10.3390/nu16030389)
Supplement: Supplementary file 1 [file nutrients-16-00389-s001.zip]

Archive with 1 entries (1 files):
- nutrients-2781157-supplementary.pdf
